# Supplementary material for: Effect of Different Application Modalities on the Bonding Performance of Adhesive Systems to Dentin: A Systematic Review and Meta-Analysis
Source: Cells. 2023 Jan 3;12(1):190. doi: 10.3390/cells12010190 (PMC9818277; doi:10.3390/cells12010190)
Supplement: Supplementary file 1 [file cells-12-00190-s001.zip]

Archive with 1 entries (1 files):
- cells-2065390-supp.pdf
